# Supplementary material for: Temporal trends and disparities in heat-related cardiovascular mortality in the United States (1999–2024): a CDC WONDER analysis
Source: Front Cardiovasc Med. 2026 Jun 24;13:1850364. doi: 10.3389/fcvm.2026.1850364 (PMC13341483; doi:10.3389/fcvm.2026.1850364)
Supplement: Supplementary file 6 [file Table1.xlsx]

## Sheet: Overall and Gender
Variable	Year	Age Adjusted Rate
Overall	1999	0.3
Overall	2000	0.08
Overall	2001	0.11
Overall	2002	0.14
Overall	2003	0.06
Overall	2004	0.02
Overall	2005	0.13
Overall	2006	0.24
Overall	2007	0.1
Overall	2008	0.1
Overall	2009	0.1
Overall	2010	0.14
Overall	2011	0.22
Overall	2012	0.19
Overall	2013	0.12
Overall	2014	0.09
Overall	2015	0.1
Overall	2016	0.13
Overall	2017	0.13
Overall	2018	0.19
Overall	2019	0.14
Overall	2020	0.18
Overall	2021	0.25
Overall	2022	0.29
Overall	2023	0.4
Overall	2024	0.42
Female	1999	0.19
Female	2000	0.06
Female	2001	0.07
Female	2002	0.09
Female	2003	0.05
Female	2004	0.06
Female	2005	0.08
Female	2006	0.14
Female	2007	0.04
Female	2008	0.05
Female	2009	0.05
Female	2010	0.08
Female	2011	0.1
Female	2012	0.1
Female	2013	0.06
Female	2014	0.03
Female	2015	0.05
Female	2016	0.08
Female	2017	0.08
Female	2018	0.09
Female	2019	0.07
Female	2020	0.07
Female	2021	0.14
Female	2022	0.16
Female	2023	0.21
Female	2024	0.19
Male	1999	0.4
Male	2000	0.15
Male	2001	0.19
Male	2002	0.19
Male	2003	0.14
Male	2004	0.1
Male	2005	0.21
Male	2006	0.37
Male	2007	0.19
Male	2008	0.16
Male	2009	0.14
Male	2010	0.23
Male	2011	0.36
Male	2012	0.28
Male	2013	0.19
Male	2014	0.09
Male	2015	0.17
Male	2016	0.25
Male	2017	0.2
Male	2018	0.3
Male	2019	0.28
Male	2020	0.27
Male	2021	0.39
Male	2022	0.46
Male	2023	0.62
Male	2024	0.64

## Sheet: Age Groups
Variable	Year	Crude Rate
Young Adults	1999	0.05
Young Adults	2000	0.035
Young Adults	2001	0.02
Young Adults	2002	0.04
Young Adults	2003	0.02
Young Adults	2004	0.02
Young Adults	2005	0.03
Young Adults	2006	0.05
Young Adults	2007	0.04
Young Adults	2008	0.03
Young Adults	2009	0.03
Young Adults	2010	0.03
Young Adults	2011	0.04
Young Adults	2012	0.04
Young Adults	2013	0.03
Young Adults	2014	0.25
Young Adults	2015	0.02
Young Adults	2016	0.02
Young Adults	2017	0.03
Young Adults	2018	0.04
Young Adults	2019	0.03
Young Adults	2020	0.05
Young Adults	2021	0.06
Young Adults	2022	0.07
Young Adults	2023	0.08
Young Adults	2024	0.09
Middle age group	1999	0.21
Middle age group	2000	0.08
Middle age group	2001	0.09
Middle age group	2002	0.11
Middle age group	2003	0.07
Middle age group	2004	0.04
Middle age group	2005	0.12
Middle age group	2006	0.21
Middle age group	2007	0.11
Middle age group	2008	0.09
Middle age group	2009	0.09
Middle age group	2010	0.16
Middle age group	2011	0.24
Middle age group	2012	0.18
Middle age group	2013	0.13
Middle age group	2014	0.06
Middle age group	2015	0.13
Middle age group	2016	0.16
Middle age group	2017	0.14
Middle age group	2018	0.2
Middle age group	2019	0.15
Middle age group	2020	0.19
Middle age group	2021	0.26
Middle age group	2022	0.31
Middle age group	2023	0.48
Middle age group	2024	0.44
Old age adults	1999	1.01
Old age adults	2000	0.36
Old age adults	2001	0.41
Old age adults	2002	0.41
Old age adults	2003	0.25
Old age adults	2004	0.12
Old age adults	2005	0.44
Old age adults	2006	0.81
Old age adults	2007	0.35
Old age adults	2008	0.32
Old age adults	2009	0.34
Old age adults	2010	0.47
Old age adults	2011	0.7
Old age adults	2012	0.57
Old age adults	2013	0.37
Old age adults	2014	0.22
Old age adults	2015	0.28
Old age adults	2016	0.44
Old age adults	2017	0.43
Old age adults	2018	0.53
Old age adults	2019	0.45
Old age adults	2020	0.47
Old age adults	2021	0.74
Old age adults	2022	0.83
Old age adults	2023	1.12
Old age adults	2024	1.16

## Sheet: Urbanization
Variable	Year	Age Adjusted Rate
Metropolitan	1999	0.31
Metropolitan	2000	0.09
Metropolitan	2001	0.11
Metropolitan	2002	0.14
Metropolitan	2003	0.06
Metropolitan	2004	0.02
Metropolitan	2005	0.12
Metropolitan	2006	0.26
Metropolitan	2007	0.11
Metropolitan	2008	0.09
Metropolitan	2009	0.1
Metropolitan	2010	0.13
Metropolitan	2011	0.19
Metropolitan	2012	0.18
Metropolitan	2013	0.13
Metropolitan	2014	0.09
Metropolitan	2015	0.11
Metropolitan	2016	0.14
Metropolitan	2017	0.14
Metropolitan	2018	0.22
Metropolitan	2019	0.14
Metropolitan	2020	0.18
Non-metropolitan	1999	0.26
Non-metropolitan	2000	0.1
Non-metropolitan	2001	0.11
Non-metropolitan	2002	0.11
Non-metropolitan	2003	0.1
Non-metropolitan	2004	0.04
Non-metropolitan	2005	0.12
Non-metropolitan	2006	0.19
Non-metropolitan	2007	0.09
Non-metropolitan	2008	0.11
Non-metropolitan	2009	0.15
Non-metropolitan	2010	0.18
Non-metropolitan	2011	0.3
Non-metropolitan	2012	0.24
Non-metropolitan	2013	0.13
Non-metropolitan	2014	0.07
Non-metropolitan	2015	0.13
Non-metropolitan	2016	0.12
Non-metropolitan	2017	0.09
Non-metropolitan	2018	0.15
Non-metropolitan	2019	0.15
Non-metropolitan	2020	0.14

## Sheet: Region
Census Region	Year	Age Adjusted Rate
Census Region 1: Northeast	1999	0.39
Census Region 1: Northeast	2000	0.23
Census Region 1: Northeast	2001	0.08
Census Region 1: Northeast	2002	0.17
Census Region 1: Northeast	2003	0.94
Census Region 1: Northeast	2005	0.09
Census Region 1: Northeast	2006	0.22
Census Region 1: Northeast	2007	0.15
Census Region 1: Northeast	2008	0.09
Census Region 1: Northeast	2009	0.09
Census Region 1: Northeast	2010	0.09
Census Region 1: Northeast	2011	0.18
Census Region 1: Northeast	2012	0.07
Census Region 1: Northeast	2013	0.07
Census Region 1: Northeast	2015	0.06
Census Region 1: Northeast	2016	0.05
Census Region 1: Northeast	2017	0.06
Census Region 1: Northeast	2018	0.08
Census Region 1: Northeast	2019	0.08
Census Region 1: Northeast	2020	0.03
Census Region 1: Northeast	2021	0.06
Census Region 1: Northeast	2022	0.06
Census Region 1: Northeast	2023	0.05
Census Region 1: Northeast	2024	0.03
Census Region 2: Midwest	1999	0.4
Census Region 2: Midwest	2000	0.04
Census Region 2: Midwest	2001	0.22
Census Region 2: Midwest	2002	0.15
Census Region 2: Midwest	2003	0.06
Census Region 2: Midwest	2004	0.06
Census Region 2: Midwest	2005	0.06
Census Region 2: Midwest	2006	0.17
Census Region 2: Midwest	2007	0.11
Census Region 2: Midwest	2008	0.08
Census Region 2: Midwest	2009	0.06
Census Region 2: Midwest	2010	0.1
Census Region 2: Midwest	2011	0.2
Census Region 2: Midwest	2012	0.25
Census Region 2: Midwest	2013	0.09
Census Region 2: Midwest	2014	0.02
Census Region 2: Midwest	2015	0.04
Census Region 2: Midwest	2016	0.05
Census Region 2: Midwest	2017	0.05
Census Region 2: Midwest	2018	0.07
Census Region 2: Midwest	2019	0.08
Census Region 2: Midwest	2020	0.06
Census Region 2: Midwest	2021	0.09
Census Region 2: Midwest	2022	0.16
Census Region 2: Midwest	2023	0.14
Census Region 2: Midwest	2024	0.13
Census Region 3: South	1999	0.24
Census Region 3: South	2000	0.18
Census Region 3: South	2001	0.12
Census Region 3: South	2002	0.09
Census Region 3: South	2003	0.12
Census Region 3: South	2004	0.09
Census Region 3: South	2005	0.2
Census Region 3: South	2006	0.25
Census Region 3: South	2007	0.12
Census Region 3: South	2008	0.11
Census Region 3: South	2009	0.11
Census Region 3: South	2010	0.24
Census Region 3: South	2011	0.3
Census Region 3: South	2012	0.18
Census Region 3: South	2013	0.09
Census Region 3: South	2014	0.05
Census Region 3: South	2015	0.14
Census Region 3: South	2016	0.11
Census Region 3: South	2017	0.1
Census Region 3: South	2018	0.17
Census Region 3: South	2019	0.12
Census Region 3: South	2020	0.13
Census Region 3: South	2021	0.17
Census Region 3: South	2022	0.27
Census Region 3: South	2023	0.43
Census Region 3: South	2024	0.35
Census Region 4: West	1999	0.08
Census Region 4: West	2000	0.08
Census Region 4: West	2001	0.1
Census Region 4: West	2002	0.13
Census Region 4: West	2003	0.08
Census Region 4: West	2004	0.05
Census Region 4: West	2005	0.14
Census Region 4: West	2006	0.39
Census Region 4: West	2007	0.18
Census Region 4: West	2008	0.14
Census Region 4: West	2009	0.18
Census Region 4: West	2010	0.14
Census Region 4: West	2011	0.19
Census Region 4: West	2012	0.22
Census Region 4: West	2013	0.24
Census Region 4: West	2014	0.13
Census Region 4: West	2015	0.18
Census Region 4: West	2016	0.36
Census Region 4: West	2017	0.39
Census Region 4: West	2018	0.4
Census Region 4: West	2019	0.28
Census Region 4: West	2020	0.41
Census Region 4: West	2021	0.73
Census Region 4: West	2022	0.66
Census Region 4: West	2023	0.89
Census Region 4: West	2024	1.1

## Sheet: Place of Death
Place of Death	Deaths
Medical Facility - Inpatient	1207
Medical Facility - Outpatient or ER	1591
Medical Facility - Dead on Arrival	176
Decedent's home	4901
Hospice facility	83
Nursing home/long term care	108
Other	2650
Place of death unknown	12

## Sheet: Race
Hispanic Origin	Year	Age Adjusted Rate
Hispanic or Latino	2009	0.11
Hispanic or Latino	2010	0.13
Hispanic or Latino	2011	0.19
Hispanic or Latino	2012	0.2
Hispanic or Latino	2013	0.13
Hispanic or Latino	2014	0.08
Hispanic or Latino	2015	0.08
Hispanic or Latino	2016	0.13
Hispanic or Latino	2017	0.17
Hispanic or Latino	2018	0.13
Hispanic or Latino	2019	0.14
Hispanic or Latino	2020	0.16
Hispanic or Latino	2021	0.19
Hispanic or Latino	2022	0.28
Hispanic or Latino	2023	0.42
Hispanic or Latino	2024	0.39
Black or African American	2009	0.25
Black or African American	2010	0.49
Black or African American	2011	0.61
Black or African American	2012	0.36
Black or African American	2013	0.26
Black or African American	2014	0.23
Black or African American	2015	0.2
Black or African American	2016	0.24
Black or African American	2017	0.19
Black or African American	2018	0.28
Black or African American	2019	0.23
Black or African American	2020	0.27
Black or African American	2021	0.39
Black or African American	2022	0.37
Black or African American	2023	0.57
Black or African American	2024	0.65
White	2009	0.09
White	2010	0.12
White	2011	0.18
White	2012	0.18
White	2013	0.1
White	2014	0.08
White	2015	0.1
White	2016	0.13
White	2017	0.13
White	2018	0.19
White	2019	0.13
White	2020	0.16
White	2021	0.27
White	2022	0.29
White	2023	0.39
White	2024	0.37
